# Supplementary material for: Generating ring-shaped engineered heart tissues from ventricular and atrial human pluripotent stem cell-derived cardiomyocytes
Source: Nat Commun. 2020 Jan 7;11:75. doi: 10.1038/s41467-019-13868-x (PMC6946709; doi:10.1038/s41467-019-13868-x)
Supplement: Supplementary file 11 — Source data [file 41467_2019_13868_MOESM11_ESM.xlsx]

## Sheet: Figure 1e
Figure 1e
AP (Action potential) properties of atrial and ventricular cells												Phase 0 maximal upstroke velocity
Atrial cells APD (ms)				Ventricular cells APD (ms)								Max dV/dt [mV/ms]
APD 30	APD 50	APD 90		APD 30	APD 50	APD 90						Atrial cells	Ventricular cells
95.793	121.601	178.497		311.139	360.726	415.062						9.687	11.053
41.64	64.538	150.694		313.191	353.974	409.388						3.493	17.564
165.473	205.298	263.266		126.074	147.804	180.723						11.352	16.614
106.28	126.94	169.779		414.074	476.348	546.57						6.781	19.71
90.678	115.821	159.196		216.301	252.546	317.74						6.824	6.713
171.19	200.056	236.91		110.51	136.9	180.25						8.087	7.18
167.932	196.07	233.24		196.92	255.63	345.56						9.562	5.66
114.665	164.011	248.567		181.83	208.68	245.01						5.168	20.96
98.217	132.609	197.577		253.18	291.3	327.66						10.41	5.31
96.361	134.786	205.095		221.09	251.94	288.13						3.188	5.47
81.995	106.27	151.311		405.77	451.73	589.89						3.157	7.45
143.789	176.029	231.009		274.59	329.96	395.31						3.195	9.22
169.691	198.557	236.996		440.02	524.23	601.92						12.184	20.53
146.545	179.783	233.519										4.015
129.49	162.17	215.92										4.02
59.65	79.05	138.72										4.64
79.09	140.2	244.2										9.63

## Sheet: Figure 2b
Figure 2b		qRT-PCR
NPPA					KCNA5					KCNJ3					MYL7
Atrial EHT	Ventricular EHT	Atrial tissue	Ventricular tissue		Atrial EHT	Ventricular EHT	Atrial tissue	Ventricular tissue		Atrial EHT	Ventricular EHT	Atrial tissue	Ventricular tissue		Atrial EHT	Ventricular EHT	Atrial tissue	Ventricular tissue
1.31	0.01	2.35	0.06		0.825	0.306	1.74	0.11		1.01	0.053	0.404	0.069		1.03	0.19	0.88	0.31
0.19	0.03	3.59	0.05		1.2	0.237	1.23	0.018		1.185	0.128	0.208	0.045		0.37	0.15	0.76	0.29
2.08	0.01	3.05	0.05		0.699	0.522	1.413	0.039		0.729	0.19	0.395	0.028		1.89	0.38	0.79	0.3
0.42	0.01				1.277	0.304				1.075	0.068				0.71	0.14
NR2F2					GJA5					MYL2					GJA1
Atrial EHT	Ventricular EHT	Atrial tissue	Ventricular tissue		Atrial EHT	Ventricular EHT	Atrial tissue	Ventricular tissue		Atrial EHT	Ventricular EHT	Atrial tissue	Ventricular tissue		Atrial EHT	Ventricular EHT	Atrial tissue	Ventricular tissue
0.61651	0.13795	0.65016	0.15201		0.92	0.03	9.19	0.58		0.18	1.1	0.03	61.54		0.73	0.21	0.83	1.21
0.89019	0.16292	0.50308	0.13605		0.43	0.03	8.58	0.38		0.16	1.03	0.03	73.7		0.8	0.67	1.14	1.53
1.53921	0.28562	0.70167	0.1675		0.78	0.31	7.84	0.45		0.47	1.02	0.02	59.86		0.57	1.96	0.95	1.62
0.95409	0.20057				1.87	0.27				0.03	0.85				0.23	1.16
KCNJ2					TNNT2					MYH7					HEY2
Atrial EHT	Ventricular EHT	Atrial tissue	Ventricular tissue		Atrial EHT	Ventricular EHT	Atrial tissue	Ventricular tissue		Atrial EHT	Ventricular EHT	Atrial tissue	Ventricular tissue		Atrial EHT	Ventricular EHT	Atrial tissue	Ventricular tissue
0.37	1.81	11.77	37.54		0.66	0.36	0.79	4.23		0.51	1.27	3.25	149.69		0.1	0.53	1.03	14.49
0.66	3.64	12.1	39.68		0.72	0.66	0.93	2.93		0.22	0.89	2.99	161.55		0.49	1.63	0.56	18.6
2.43	2.81	9.43	38.06		1.82	1.08	0.94	4.32		0.55	0.83	2.81	160.43		0.44	1.04	1.51	18.22
0.54	0.41				0.79	0.31				0.08	1				0.31	0.8
HEY1					TNNI1
Atrial EHT	Ventricular EHT	Atrial tissue	Ventricular tissue		Atrial EHT	Ventricular EHT	Atrial tissue	Ventricular tissue
0.781	0.544	5.607	7.086		0.81	1.2	0.03831	0.02206
1.477	0.786	5.424	6.759		1.25	1.06	0.02785	0.01988
0.754	1.697	5.635	6.595		1.12	1.85	0.03675	0.01719
0.988	1.963				0.83	1.2

## Sheet: Figure 2e
Figure 2e
Western densitometry
Atrial EHTs			Ventricular EHTs
connexin 40/actin	connexin 43/actin		connexin 40/actin	connexin 43/actin
1.1265	1.08875		0.281432	1.8276
1.12619	1.05337		0.248946	1.67744
1.37392	1.10446		0.070608	1.6057
0.901846	1.34663		0.04017	1.13138
0.402492	0.838144		0.181041	1.30507
0.454482	1.02771		0.277908	1.31757
0.661915	1.44942		0.223199	1.55956
0.492857	1.20422		0.332296	1.5946

## Sheet: Figure 3b
Figure 3b
EHTs AP properties
Atrial EHTs APD (ms)				Ventricular EHTs APD (ms)
APD 30	APD 50	APD 90		APD 30	APD 50	APD 90
176.788	212.843	322.027		267.12	382.41	589.365
133.318	170.536	260.384		173.985	258.51	419.16
144.803	172.426	265.908		149.199	307.625	541.541
87.8123	118.634	208.482		78.1571	131.411	384.226
138.115	178.532	282.046		197.19	248.64	472.92
130.701	170.972	246.136		211.95	283.095	479.655
149.019	203.684	319.265		263.235	368.025	551.775
193.882	240.817	333.9		279.195	334.74	431.235
127.939	154.98	236.105		114.03	220.5	492.765
105.144	148.216	260.124		176.168	244.805	332.043
130.41	171.99	236.25		131.25	227.115	320.355
84.105	152.145	286.335		166.425	240.345	353.325
102.06	126.63	281.61		148.05	220.29	336.735
104.895	126.63	233.415		234.658	323.588	427.438
101.115	124.74	240.975		166.121	243.114	372.628
95.445	120.015	217.35		129.117	205.712	323.091
119.385	169.155	245.175		134.295	197.085	330.75
87.78	133.245	201.495		140.7	196.245	344.61
106.995	139.65	229.845		144.375	173.67	403.305
160.65	194.46	270.375		199.605	222.18	332.64
142.944	181.34	243.512		186.375	215.25	337.68
83.16	126.525	216.825		127.26	160.335	381.57
88.4321	127.426	232.868		150.465	215.565	483.42
87.57	131.04	238.35		122.054	161.247	411.324
75.8984	99.7721	252.265		180.285	235.305	427.455
149.746	167.774	225.782		257.145	396.06	596.4
137.679	154.108	205.429		205.17	235.725	424.2
132.881	153.817	208.482		204.75	248.535	391.02
132.881	160.359	229.417		240.135	273.945	429.135
117.18	139.424	197.869		215.775	255.99	405.72
127.793	151.2	201.358		183.231	258.532	408.14
139.424	158.469	233.488		221.655	269.955	458.745
92.4646	128.665	176.497		239.925	288.75	479.22
108.893	138.406	192.053		184.17	254.52	452.235
147.129	167.192	200.049		183.529	248.286	321.698
109.475	135.644	210.081		208.53	266.595	420.945
118.779	163.994	208.336		234.465	279.825	447.3
118.634	154.399	231.888		230.58	281.4	444.465
127.066	143.204	176.351		197.19	253.365	350.28
102.351	130.992	173.153		220.605	268.695	465.78
112.673	139.569	185.075		257.67	299.565	447.72
104.386	125.322	201.794		257.67	299.565	447.72
116.017	156.434	195.542
111.074	153.526	222.729
120.815	147.856	194.815
88.1031	135.789	194.379

## Sheet: Figure 3c
Figure 3b
Carbamylcholine dose respond
Carbomylcholine dose (µM)	Atrial EHTs APD90 (ms)
0	202.846	316.216	185.308	255.521	333.385	149.36	300.251	373.88	369.695	381.069	274.767	183.059	292.663	262.206	286.776	357.877	406.182	332.305	297.421
2	305.307	248.871	335.141	263.174	423.621	244.615	336.289	320.419	255.283	247.837	303.233	271.368	296.108	310.18	256.101	285.1	295.88	265.988	265.205
5	263.314	248.317	301.693	272.528	291.774	347.837	235.464	289.894	223.395	185.152	226.887	244.445	337.34	221.644	344.833	290.975	352.902	197.693	288.139
10	87.4176	169.079	309.046	173.09	247.853	242.762	323.323	82.5708	254.49	281.791	244.265	308.398	243.5	249.938	301.938	81.9981	257.301	202.238	236.274
Carbomylcholine dose (µM)	Ventricular EHTs APD90 (ms)
0	351.778	363.258	384.531	426.198	389.689	446.158	378.048	315.986	311.461	322.479	336.275	427.819	393.901	430.318	394.998	403.227	378.435	351.052	396.187
2	399.033	433.559	419.017	411.228	352.643	367.225	341.045	317.334	323.568	326.368	396.729	403.671	383.257	372.867	391.342	368.25	362.648	380.285	373.721
5	341.524	363.028	354.86	318.658	367.128	351.86	343.098	389.103	407.012	394.59	358.346	385.208	423.312	418.364	402.214	391.122	366.087	341.444	352.455
10	394.796	378.856	404.138	329.526	313.795	368.998	326.891	318.907	371.97	332.563	331.023	439.294	323.752	373.253	352.183	371.967	367.648	384.868	369.261

## Sheet: Figure 3d
Figure 3d
Verankalant effect on APD
Atrial EHTs APD (ms)									Ventricular EHTs APD (ms)
Baseline				30 µM of vernakalant					Baseline				30 µM of vernakalant
APD 30	APD 50	APD 90		APD 30	APD 50	APD 90			APD 30	APD 50	APD 90		APD 30	APD 50	APD 90
119.385	169.155	245.175		153.751	287.942	451.238			176.168	244.805	332.043		210.345	260.887	350.043
87.78	133.245	201.495		95.3641	157.306	381.669			131.25	227.115	320.355		162.368	245.69	353.339
62.3612	115.503	209.115		154.035	232.824	425.25			166.425	240.345	353.325		173.388	258.394	393.518
51.3561	110.322	187.675		155.82	227.955	490.455			148.05	220.29	336.735		163.012	241.652	389.66
231.354	284.296	396.215		106.312	171.242	392.928			234.658	323.588	427.438		252.747	352.808	465.329
192.38	235.37	354.22		210.53	294.68	402.265			166.121	243.114	372.628		179.37	257.735	405.108
106.995	139.65	229.845		274.217	372.686	637.658			129.117	205.712	323.091		109.918	184.524	358.304
66.3212	118.1	242.34		186.795	294.315	516.81			134.295	197.085	330.75		155.247	211.557	378.186
117.567	136.368	241.994		196.361	269.375	418.386			140.7	196.245	344.61		151.2	229.635	383.67
70.2452	92.3656	227.099		188.602	252.763	451.412			144.375	173.67	321.698		191.749	260.476	379.203
160.65	194.46	270.375		105.42	164.325	450.87			199.605	222.18	332.64		184.275	229.824	374.031
142.944	181.34	243.512		124.32	194.25	415.8			186.375	215.25	337.68		179.337	180.257	450.21
156.572	192.482	357.807		105.21	152.85	376.92			127.26	160.335	381.57		214.308	281.683	534.691
62.3361	87.2451	147.871		92.9583	147.397	356.356			150.465	215.565	483.42		168.908	215.362	498.635
65.0182	107.865	172.668		302.845	407.854	646.361			122.054	161.247	411.324		149.012	213.968	386.455
83.16	126.525	216.825		275.1	372.96	586.74			180.285	235.305	427.455		302.981	433.987	641.229
131.882	174.642	311.295		181.86	265.545	527.73			257.145	396.06	596.4		206.955	254.205	443.205
173.852	201.386	362.302		178.29	267.855	540.96			205.17	235.725	424.2		210.012	265.712	440.926
142.76	173.659	211.226		236.915	352.045	548.691			204.75	248.535	391.02		215.355	271.32	441
53.5678	98.3409	154.963		112.367	181.844	423.057			240.135	273.945	429.135		197.449	259.264	424.916
88.4321	127.426	232.868		274.581	377.022	576.937			215.775	255.99	405.72		196.665	257.355	458.535
87.57	131.04	238.35		123.218	176.577	387.375			183.231	258.532	408.14		203.91	262.605	476.7
75.8984	99.7721	252.265		102.404	211.364	441.318			221.655	269.955	458.745		202.23	260.61	461.055
77.117	121.416	199.671		114.36	243.685	502.696			239.925	288.75	479.22		192.15	248.01	471.03
152.018	181.395	297.4		245.25	354.68	625.32			184.17	254.52	452.235		271.74	375.9	496.02
									208.53	266.595	420.945		242.655	326.445	482.055
									234.465	279.825	447.3		281.694	291.232	476.821
									230.58	281.4	444.465		208.425	279.195	476.175
									197.19	253.365	350.28		234.658	304.986	485.034
									220.605	268.695	465.78		286.23	347.865	495.285
									257.67	299.565	447.72		208.635	281.085	486.675
									257.67	299.565	447.72		208.635	281.085	486.675

## Sheet: Figure 4f
Figure 4f
Changes in CV and APD90 as function of pacing cycle length
Pacing Cycle Length (msec)	Atrial EHTs CV (cm/s)										Pacing Cycle Length (msec)	Atrial EHTs APD90 (ms)
666	4.46307	4.63379	5.42859	5.59043	6.15315						666	134.604	244.548	193.252	237.829	259.064	172.388
500	4.0459	3.08223	3.46616	4.4434	4.53223						500	187.662	176.26	128.586	228.093	182.114	209.374
400	3.75375	3.05528	4.12357	3.8797	2.7591						400	108.653	133.547	218.726	173.635	154.501	199.327
333	1.5319	2.2718	3.46237	2.68822	1.77008						333	132.891	178.582	171.745	144.477	174.545	161.086
285	1.2388	1.65157	1.5541	1.35841	1.60248						285	201.234	142.569	136.433	128.421	139.076	145.567
Pacing Cycle Length (msec)	Ventricular EHTs CV (cm/s)										Pacing Cycle Length (msec)	Ventricular EHTs APD90 (ms)
666	20.2679	35.5761	12.8061	11.9605	26.657						666	320.945	266.838	324.608	289.009	283.276	375.418
500	17.0306	28.5597	13.0373	8.59391	7.61447						500	266.741	240.227	306.349	264.528	260.778	312.818
400	17.6166	10.118	7.83967	5.72166	5.24859						400	237.617	227.709	221.391	224.47	284.936	206.485
333	15.0631	9.85708	7.69988	4.09586	3.09576						333	218.917	206.048	181.979	205.568	191.347	193.445
285	8.34116	5.79246	6.21269	1.93869	3.74877						285	193.504	183.951	166.541	195.865	175.294	170.104

## Sheet: Figure 4g
Figure 4g
Effect of 100 µM lidocaine on CV
Atrial EHTs CV (cm/s)				Ventricular EHTs CV (cm/s)
Baseline	100uM Lidocaine			Baseline	100uM Lidocaine
4.46307	2.3913			20.2679	7.89204
4.63379	4.1846			35.5761	9.06922
4.1165	2.44126			12.8061	5.45521
2.92451	2.11526			11.9605	7.26018
4.05975	3.91712			26.657	5.86677

## Sheet: Figure 6b
Figure 6b
Active force of EHTs against EHT length
Increase in length (mm)	Atrial EHTs force (mN/mm2)						Ventricular EHTs force (mN/mm2)
0	0.045296	0.305244	0.12	0.08734	0.138644	0.080149	0.256303	0.468307	0.141294	0.581618	0.534667	0.180622
0.1	0.059975	0.307097	0.148053	0.122317	0.199751	0.082169	0.307114	0.542834	0.202352	0.656271	0.578479	0.264177
0.2	0.058979	0.34042	0.164565	0.139937	0.24445	0.090403	0.364956	0.624174	0.38035	0.737304	0.630599	0.370958
0.3	0.073534	0.355031	0.190416	0.159943	0.289741	0.102189	0.461822	0.711778	0.489962	0.822281	0.687692	0.505916
0.4	0.085561	0.339315	0.237928	0.180803	0.333203	0.115653	0.639909	0.824237	0.613904	0.934335	0.758523	0.63532
0.5	0.097161	0.322849	0.287871	0.200773	0.383805	0.132455	0.807144	0.936904	0.729095	1.03801	0.826263	0.805706
0.6	0.090345	0.367895	0.342853	0.225242	0.412747	0.148207	0.968667	1.05564	0.899775	1.14084	0.902199	0.961074
0.7	0.105614	0.395893	0.379384	0.258145	0.36533	0.168149	1.152	1.15445	1.0562	1.25353	0.965635	1.11704
0.8	0.116723	0.406288	0.448537	0.280499	0.505941	0.189547	1.35718	1.28546	1.18265	1.36928	1.04614	1.28287
0.9	0.137537	0.371664	0.497859	0.288248	0.565606	0.213955	1.542	1.40871	1.36145	1.48842	1.12851	1.42302
1	0.132274	0.44059	0.512043	0.30935	0.619838	0.235076	1.74815	1.51082	1.5198	1.6015	1.20491	1.57031
1.1	0.140663	0.462555	0.561973	0.332135	0.670634	0.270634	1.97134	1.6107	1.67938	1.71937	1.27775	1.70142
1.2	0.146905	0.481469	0.667764	0.36525	0.710958	0.308847	2.20444	1.75228	1.84128	1.82877	1.35019	1.87317

## Sheet: Figure 6c
Figure 6c
Active forces developed by the ventricular and atrial EHTs with similar initial lengths
	Atrial EHTs force (mN/mm2)	Ventricular EHTs force (mN/mm2)
	0.102609	1.17841
	0.160164	0.654434
	0.150339	1.29356
	0.090576	0.58642
	0.220831	0.603783
	0.353803	1.16459
	0.13184	0.877859
	0.62881	0.929996
	0.0760093	0.680839
	0.09634	1.24659
	0.210669	1.31944
	0.0869811	0.534136

[truncated: 5 more sheets: Figure 6d, Figure 6e, Figure 6f, Suppl Figure 2b, Suppl Figure 3b]
